# Supplementary material for: Monosynaptic Tracing Success Depends Critically on Helper Virus Concentrations
Source: Front Synaptic Neurosci. 2020 Feb 14;12:6. doi: 10.3389/fnsyn.2020.00006 (PMC7033752; doi:10.3389/fnsyn.2020.00006)
Supplement: Tables S1, S2 — Counts of labeled cells in PV-Cre and Cre-negative mice. Numbers of labeled neurons in the contralateral cortex of PV-Cre mice and at the injection site of Cre-negative mice for the various helper virus conditions. Each number in the “# cells” column indicates the total number of labeled cells found in the examined region (either the vicinity of the injection site or the contralateral cortex) across all 50 μm sections in that series of every sixth section (see “Materials and Methods” section). The total number of labeled neurons counted for a given mouse was the sum of the total labeled neurons in each of the three examined series for that mouse (i.e., the total found in every other section). The means of the total numbers of labeled neurons and individual count for each condition are graphed in Figure 4 (Supplementary Table S1) and Figure 5 (Supplementary Table S2). [file Table_2.XLSX]

## Sheet: Table_S2
SYSTEMATIC DILUTION SERIES WITH RV∆G-4mCherry
SINGLE TRICISTRONIC HELPER
virus condition	genotype	mouse #	series	count location	# contralateral cells	# contralateral cells (total per animal)
1x sTpEpB	PV-Cre	18052302LJ	A	Contralateral cortex	76	258
1x sTpEpB	PV-Cre	18052302LJ	B	Contralateral cortex	97
1x sTpEpB	PV-Cre	18052302LJ	C	Contralateral cortex	85
1x sTpEpB	PV-Cre	18052302TL	A	Contralateral cortex	83	248
1x sTpEpB	PV-Cre	18052302TL	B	Contralateral cortex	78
1x sTpEpB	PV-Cre	18052302TL	C	Contralateral cortex	87
1x sTpEpB	Cre-negative	18052301LJ	A	injection site	339	1091
1x sTpEpB	Cre-negative	18052301LJ	B	injection site	347
1x sTpEpB	Cre-negative	18052301LJ	C	injection site	405
1x sTpEpB	Cre-negative	18052301TL	A	injection site	716	2108
1x sTpEpB	Cre-negative	18052301TL	B	injection site	729
1x sTpEpB	Cre-negative	18052301TL	C	injection site	663
0.3x sTpEpB	PV-Cre	18052304LJ	A	Contralateral cortex	186	500
0.3x sTpEpB	PV-Cre	18052304LJ	B	Contralateral cortex	139
0.3x sTpEpB	PV-Cre	18052304LJ	C	Contralateral cortex	175
0.3x sTpEpB	PV-Cre	18052304TL	A	Contralateral cortex	161	484
0.3x sTpEpB	PV-Cre	18052304TL	B	Contralateral cortex	154
0.3x sTpEpB	PV-Cre	18052304TL	C	Contralateral cortex	169
0.3x sTpEpB	Cre-negative	18052303LJ	A	injection site	184	554
0.3x sTpEpB	Cre-negative	18052303LJ	B	injection site	183
0.3x sTpEpB	Cre-negative	18052303LJ	C	injection site	187
0.3x sTpEpB	Cre-negative	18052303TL	A	injection site	226	693
0.3x sTpEpB	Cre-negative	18052303TL	B	injection site	252
0.3x sTpEpB	Cre-negative	18052303TL	C	injection site	215
0.1x sTpEpB	PV-Cre	18052502LJ	A	Contralateral cortex	77	259
0.1x sTpEpB	PV-Cre	18052502LJ	B	Contralateral cortex	79
0.1x sTpEpB	PV-Cre	18052502LJ	C	Contralateral cortex	103
0.1x sTpEpB	PV-Cre	18052502TL	A	Contralateral cortex	246	578
0.1x sTpEpB	PV-Cre	18052502TL	B	Contralateral cortex	249
0.1x sTpEpB	PV-Cre	18052502TL	C	Contralateral cortex	83
0.1x sTpEpB	Cre-negative	18052501TL	A	injection site	28	93
0.1x sTpEpB	Cre-negative	18052501TL	B	injection site	36
0.1x sTpEpB	Cre-negative	18052501TL	C	injection site	29
0.1x sTpEpB	Cre-negative	18052501LJ	A	injection site	113	426
0.1x sTpEpB	Cre-negative	18052501LJ	B	injection site	170
0.1x sTpEpB	Cre-negative	18052501LJ	C	injection site	143
0.03x sTpEpB	PV-Cre	18091801NL	A	Contralateral cortex	13	47
0.03x sTpEpB	PV-Cre	18091801NL	B	Contralateral cortex	15
0.03x sTpEpB	PV-Cre	18091801NL	C	Contralateral cortex	19
0.03x sTpEpB	PV-Cre	18091802NL	A	Contralateral cortex	69	197
0.03x sTpEpB	PV-Cre	18091802NL	B	Contralateral cortex	57
0.03x sTpEpB	PV-Cre	18091802NL	C	Contralateral cortex	71
0.03x sTpEpB	Cre-negative	18091804NL	A	injection site	18	66
0.03x sTpEpB	Cre-negative	18091804NL	B	injection site	28
0.03x sTpEpB	Cre-negative	18091804NL	C	injection site	20
0.03x sTpEpB	Cre-negative	19100804TL	A	injection site	23	103
0.03x sTpEpB	Cre-negative	19100804TL	B	injection site	43
0.03x sTpEpB	Cre-negative	19100804TL	C	injection site	37
TWO-HELPER COMBINATION
virus condition	genotype	mouse #	series	count location	# contralateral cells	# contralateral cells (total per animal)	# starter cells	contralateral cells : starter cells
0.05x tTA & 0.05x TRE	PV-Cre	18052402LJ	A	Contralateral Cortex	120	336	injection site damaged during sectioning	injection site damaged during sectioning
0.05x tTA & 0.05x TRE	PV-Cre	18052402LJ	B	Contralateral Cortex	97
0.05x tTA & 0.05x TRE	PV-Cre	18052402LJ	C	Contralateral Cortex	119
0.05x tTA & 0.05x TRE	PV-Cre	18052402TL	A	Contralateral Cortex	150	446	78	5.71795
0.05x tTA & 0.05x TRE	PV-Cre	18052402TL	B	Contralateral Cortex	145
0.05x tTA & 0.05x TRE	PV-Cre	18052402TL	C	Contralateral Cortex	151
0.05x tTA & 0.05x TRE	Cre-negative	18052401LJ	A	Injection Site	411	2679
0.05x tTA & 0.05x TRE	Cre-negative	18052401LJ	B	Injection Site	443
0.05x tTA & 0.05x TRE	Cre-negative	18052401LJ	C	Injection Site	1825
0.05x tTA & 0.05x TRE	Cre-negative	18052401TL	A	Injection Site	220	597
0.05x tTA & 0.05x TRE	Cre-negative	18052401TL	B	Injection Site	186
0.05x tTA & 0.05x TRE	Cre-negative	18052401TL	C	Injection Site	191
0.015x tTA & 0.05x TRE	PV-Cre	18052404LJ	A	Contralateral Cortex	114	357	275	1.29818
0.015x tTA & 0.05x TRE	PV-Cre	18052404LJ	B	Contralateral Cortex	130
0.015x tTA & 0.05x TRE	PV-Cre	18052404LJ	C	Contralateral Cortex	113
0.015x tTA & 0.05x TRE	PV-Cre	18052404TL	A	Contralateral Cortex	289	879	150	5.86
0.015x tTA & 0.05x TRE	PV-Cre	18052404TL	B	Contralateral Cortex	303
0.015x tTA & 0.05x TRE	PV-Cre	18052404TL	C	Contralateral Cortex	287
0.015x tTA & 0.05x TRE	Cre-negative	18052403LJ	A	Injection Site	52	148
0.015x tTA & 0.05x TRE	Cre-negative	18052403LJ	B	Injection Site	48
0.015x tTA & 0.05x TRE	Cre-negative	18052403LJ	C	Injection Site	48
0.015x tTA & 0.05x TRE	Cre-negative	18052403TL	A	Injection Site	57	163
0.015x tTA & 0.05x TRE	Cre-negative	18052403TL	B	Injection Site	41
0.015x tTA & 0.05x TRE	Cre-negative	18052403TL	C	Injection Site	65
0.005x tTA & 0.05x TRE	PV-Cre	18052406LJ	A	Contralateral cortex	122	350	157	2.2293
0.005x tTA & 0.05x TRE	PV-Cre	18052406LJ	B	Contralateral cortex	127
0.005x tTA & 0.05x TRE	PV-Cre	18052406LJ	C	Contralateral cortex	101
0.005x tTA & 0.05x TRE	PV-Cre	18052406TL	A	Contralateral cortex	114	322	110	2.92727
0.005x tTA & 0.05x TRE	PV-Cre	18052406TL	B	Contralateral cortex	117
0.005x tTA & 0.05x TRE	PV-Cre	18052406TL	C	Contralateral cortex	91
0.005x tTA & 0.05x TRE	Cre-negative	18052405LJ	A	injection site	9	18
0.005x tTA & 0.05x TRE	Cre-negative	18052405LJ	B	injection site	1
0.005x tTA & 0.05x TRE	Cre-negative	18052405LJ	C	injection site	8
0.005x tTA & 0.05x TRE	Cre-negative	18052405TL	A	injection site	10	28
0.005x tTA & 0.05x TRE	Cre-negative	18052405TL	B	injection site	7
0.005x tTA & 0.05x TRE	Cre-negative	18052405TL	C	injection site	11
0.005x tTA & 0.1x TRE	PV-Cre	18092101NL	A	Contralateral cortex	163	499	326	1.53067
0.005x tTA & 0.1x TRE	PV-Cre	18092101NL	B	Contralateral cortex	171
0.005x tTA & 0.1x TRE	PV-Cre	18092101NL	C	Contralateral cortex	165
0.005x tTA & 0.1x TRE	PV-Cre	18092102NL	A	Contralateral cortex	150	452	114	3.96491
0.005x tTA & 0.1x TRE	PV-Cre	18092102NL	B	Contralateral cortex	146
0.005x tTA & 0.1x TRE	PV-Cre	18092102NL	C	Contralateral cortex	156
0.005x tTA & 0.1x TRE	Cre-negative	18092103NL	A	injection site	13	49
0.005x tTA & 0.1x TRE	Cre-negative	18092103NL	B	injection site	14
0.005x tTA & 0.1x TRE	Cre-negative	18092103NL	C	injection site	22
0.005x tTA & 0.1x TRE	Cre-negative	18092104NL	A	injection site	4	16
0.005x tTA & 0.1x TRE	Cre-negative	18092104NL	B	injection site	7
0.005x tTA & 0.1x TRE	Cre-negative	18092104NL	C	injection site	5
0.005x tTA & 1x TRE	PV-Cre	18091901NL	A	Contralateral cortex	191	477	197	2.42132
0.005x tTA & 1x TRE	PV-Cre	18091901NL	B	Contralateral cortex	137
0.005x tTA & 1x TRE	PV-Cre	18091901NL	C	Contralateral cortex	149
0.005x tTA & 1x TRE	PV-Cre	18091902NL	A	Contralateral cortex	260	712	193	3.68912
0.005x tTA & 1x TRE	PV-Cre	18091902NL	B	Contralateral cortex	236
0.005x tTA & 1x TRE	PV-Cre	18091902NL	C	Contralateral cortex	216
0.005x tTA & 1x TRE	Cre-negative	18092001NL	A	injection site	58	212
0.005x tTA & 1x TRE	Cre-negative	18092001NL	B	injection site	89
0.005x tTA & 1x TRE	Cre-negative	18092001NL	C	injection site	65
0.005x tTA & 1x TRE	Cre-negative	18092002NL	A	injection site	130	328
0.005x tTA & 1x TRE	Cre-negative	18092002NL	B	injection site	106
0.005x tTA & 1x TRE	Cre-negative	18092002NL	C	injection site	92
